# Supplementary material for: Optimizing 5G network performance with dynamic resource allocation, robust encryption and Quality of Service (QoS) enhancement
Source: PeerJ Comput Sci. 2024 Nov 29;10:e2567. doi: 10.7717/peerj-cs.2567 (PMC11622846; doi:10.7717/peerj-cs.2567)
Supplement: Supplemental Information 1 [file peerj-cs-10-2567-s001.csv]

Metric	EESF (%)	FADT (%)	ERS (%)	EMUA (%)	MCM (%)
QoS Pocket Planner	82.6	85.3	88.4	90.7	92.8
QoS Packet Scheduler	83.1	86.2	88.9	91.5	92.6
Standard Packet Selection	90.2	92.3	94.5	97.1	99.5
Traffic Management	85	87.3	89.6	93.2	96.7
Maximum Data Rate	85.3	87.7	90.1	94	97.4
Bandwidth Utilization	83.2	85.9	88.7	91.4	92.8
